# Supplementary material for: Long-Term Performance of Monolithic Silica Aerogel with Different Hydrophobicities: Physical and Color Rendering Properties after an Accelerated Aging Process
Source: Gels. 2023 Mar 10;9(3):210. doi: 10.3390/gels9030210 (PMC10047942; doi:10.3390/gels9030210)
Supplement: Supplementary file 1 [file gels-09-00210-s001.zip]

Archive with 1 entries (1 files):
- gels-2250052-supplementary.pdf
